# Supplementary material for: Deciphering the virome of Chunkung (Cnidium officinale) showing dwarfism-like symptoms via a high-throughput sequencing analysis
Source: Virol J. 2024 Apr 15;21:86. doi: 10.1186/s12985-024-02361-7 (PMC11017662; doi:10.1186/s12985-024-02361-7)
Supplement: Supplementary file 2 — Additional file 2: Supplementary Table 8. Primer pairs used for the detection and confirmation of the HTS-detected viruses of chunkung. Supplementary Table 9. (RT‒) PCR thermocycling conditions used for the detection of viruses in associated chunkung. Supplementary Table 10. Number of viruses detected in each C. officinale library, categorized by genome type. Supplementary Table 11. The number of detected contigs in each Cnidium officinale library is categorized by genome type. Supplementary Table 12. The rates of co-infection observed in each sample, including both dwarfed and healthy plants. [file 12985_2024_2361_MOESM2_ESM.xlsx]

## Sheet: Table S8
		Table S8. Primer pairs used for the detection and confirmation of HTS detected viruses in chunkung
	No	Target virus name	Primer ID	Strand	Sequence 5’ > 3’	Length (bases)	Annealing Temp (°C)	Amplicon size (base)
	1	African cassava mosaic virus	ACMV-F	Forwared	GGCAATTTCACGGTTGCTTTG	21	59	455
			ACMV-R	Reverse	TCAATTTGTACAATATGTCTTCCAAATC	28	60
	2	Ageratum yellow vein virus	AYVV-F	Forwared	CGGATTTGGGGCTGTTACA	19	55	214
			AYVV-R	Reverse	AGATCTCTGGAGTTTGCTGTT	21	55
	3	Alfalfa dwarf virus	ADV-F	Forwared	CACCAGTCGTCGGCAAGATATA	22	55	208
			ADV-R	Reverse	GCCGTCTACAAACCCTGTAA	20	55
	4	Angelica bushy stunt virus	AnBSV-F	Forwared	TAAACACTCATCATGAGTGAGTAAA	25	58	760
			AnBSV-R	Reverse	CTTGAAGTCTTCTGATCTGTCTTTG	25	58
	5	Apple stem grooving virus	ASGV-F	Forwared	CTAGGCAGAACTCTTTGAACG	21	58	264
			ASGV-R	Reverse	CCCTTTTTGTCCTTCAGTACG	21	58
	6	Arracacha latent virus E associated RNA	ALVE-F	Forwared	AAACAAACAGACGGTCTTCGC	21	58	1033
			ALVE-R	Reverse	CCGCCGACTCAAAATGTAGTCTA	23	58
	7	Atractylodes mild mottle virus	AMMV-F	Forwared	AGTCCCTTAGAAAATTCTTGGGC	23	58	293
			AMMV-R	Reverse	GCTAAAGTCGTAACTCTTCGGC	22	58
	8	Bacopa monnieri virus 3	BmV3-F	Forwared	GCTAGAGGATAGGATACTAGGTAAT	25	58	416
			BmV3-R	Reverse	AAAGCTTTTGATAGCTCCAATATCTAT	27	58
	9	Black currant nucleorhabdovirus 1	BlCV-F	Forwared	CAATCACAGAAGAATTGATAGGG	23	58	266
			BlCV-R	Reverse	GAAAATTTCATGAGTTCTTGAGATG	25	58
	10	Blackberry virus F	BVF-F	Forwared	GCTGCTAAATCAGGGAGAATGT	22	58	455
			BVF-R	Reverse	TTAAGTTGTTCCATGACTGCCG	22	58
	11	Blueberry fruit drop associated virus	BFDaV-F	Forwared	CATATACTATGCAGAATTCGTTCATATT	28	58	266
			BFDaV-R	Reverse	AATATTTGATGGATATTTTTTGCCAT	26	58
	12	Aponogeton virus 1	ApoV1-F	Forwared	CGGTACTCCCACATCAATCAT	21	57	1144
			ApoV1-R	Reverse	TGTGCCAAAACAGCTGTAAACA	22	57
	13	Strawberry virus 2	SV2-F	Forwared	ATTCATGAGAAGACAGGGATGAC	23	59	358
			SV2-R	Reverse	CTATAATCTTCTCCGCAAGTGCC	23	59
	14	Cacao Bacilliform SriLanka virus	CBSLV-F	Forwared	TGTAGAATCGCTATTTGTTCTCCT	24	59	327
			CBSLV-R	Reverse	AGATAGGTAATGTATTTCAGCAATTCT	27	59
	15	Cardamom vein clearing nucleorhabdovirus 1	CdVCV-F	Forwared	TGATGGCTGTCAATCTTATAAACCG	25	59	523
			CdVCV-R	Reverse	TTTGTTGCTTTTCTACGAGATCAA	24	59
	16	Carnation etched ring virus	CERV-F	Forwared	CGAAGGTCTACAACCATAATCTAAT	25	59	554
			CERV-R	Reverse	ATGACGACCAAGACACAGTTT	21	59
	17	Carrot Ch virus 1	CChV1-F	Forwared	CGAGAGATTACGATCCTCTCTTG	23	59	914
			CChV1-R	Reverse	AGGAAATAAAAGAGAGTCACAGGG	24	59
	18	Cnidium polerovirus 1	CnPV1-F	Forwared	AACTCACTTTCGATCGTTTACAG	23	59	705
			CnPV1-R	Reverse	TATACAGCTCTAGGGAACTGTCTT	24	59
	19	Cauliflower mosaic virus	CaMV-F	Forwared	GACCAACATCACTAATCCAAATTCT	25	59	375
			CaMV-R	Reverse	TCCTTTTCTGCAAGGGTTAGTATA	24	59
	20	Cnidium vein yellowing virus 1	CnVYV-1-F	Forwared	GCTCTTAAGAGATCAACCAAAA	23	59	1028
			CnVYV-1-R	Reverse	TCCAGATTAGGCATGTTCAAG	22	59
	21	Cnidium vein yellowing virus 2	CnVYV-2-F	Forwared	CTTTCTTTCAGCCCAATTGTAG	23	59	395
			CnVYV-2-R	Reverse	CAAGTGAAGACTTCAAAGTTTC	23	59
	22	Cnidium virus 1	CnV1-F	Forwared	CCTTTGCTGTGGTCGATAAAA	22	59	1000
			CnV1-R	Reverse	GGAAATACTATTCTGCAGTTGACA	25	59
	23	Cnidium virus X	CnVX-F	Forwared	ACGGATTTCTCAAACCCATTAGC	24	59	631
			CnVX-R	Reverse	GCACACATATTAAACAACCCACCT	25	59
	24	Cucumber mosaic virus	CMV-F	Forwared	CGCAGGTGGTTAACGGT	17	50	697
			CMV-R	Reverse	CCACACGGTAGAATCAAAT	19	50
	25	Cucurbit leaf crumple virus	CuLCrV-F	Forwared	GGGAGGGGACAAGTTATCAA	20	50	209
			CuLCrV-R	Reverse	CATAACTCCGTTGTTTAGGTGTG	23	55
	26	Cynara cardunculus rhabdovirus	CyRV-F	Forwared	TAAACACACCCAGCGTCATG	20	55	246
			CyRV-R	Reverse	GAGTTTATGTGGTGGTCACAGA	22	57
	27	Dahlia mosaic virus	DMV-F	Forwared	CTTTATTGATAGCCTGAAAATGACGC	26	59	237
			DMV-F	Reverse	AGTTACAGGGAGATAATAAGCAAGG	25	59
	28	Fiji disease virus	FDV-F	Forwared	CAGATGGGTTAAAGCGCATGA	21	57	1118
			FDV-R	Reverse	TCTTCATCGCCATATCTAAATTGTC	25	59
	29	Glehnia littoralis virus 1	GlLV1-F	Forwared	ATACCATTCTAAATGCCAGCTCTG	24	59	205
			GlLV1-R	Reverse	TACAAAAATGTTCTTATACCTAAGGAGG	28	60
	30	Grapevine Cabernet Sauvignon reovirus	GCSV-F	Forwared	ATGCTCAGTTGGATGACCTAG	21	57	709
			GCSV-R	Reverse	CGACCCCTTAAAGTTCCAGAATC	23	57
	31	Hogweed virus 4	HV4-F	Forwared	GATAGTTTGGCTAATTAAGA	20	57	600
			HV4-R	Reverse	TATACAGCTCTAGGGAACTGTCTT	24	57
	32	Iris domestica betaflexivirus 1	IDBV-F	Forwared	GAAATCAAAGGTCACAATTGGAACT	25	57	700
			IDBV-R	Reverse	AAGAGTCGGAATTCACTAGCAC	22	57
	33	Horseradish latent virus	HRLV-F	Forwared	AGAAGAAATTCTTAGGTTGCTTAGA	25	57	209
			HRLV-R	Reverse	TACTAGTCCTAGGAATATCCTTATCG	26	57
	34	Ivy vein banding virus	IVBV-F	Forwared	CCTGCTCCCTTTGATTTTTGAT	22	57	276
			IVBV-R	Reverse	AGAGAATTCTTAGCTGAAGTGAATGA	26	57
	35	Japanese iris necrotic ring virus	JINRV-F	Forwared	CCGAAGGTGCACATATTCCAT	21	57	379
			JINRV-R	Reverse	GCTCTACCGTGTAACCTTTCAAA	23	57
	36	Gulupa bacilliform virus A	JuMaV-F	Forwared	CACGATCGATGCAGAAATATACG	23	57	254
			JuMaV-R	Reverse	GTCTTGATAGTGAATCTGCCAGAA	24	57
	37	Lamium leaf distortion virus	LLDV-F	Forwared	ACAAGATCTTAGGATGAGCCTT	22	57	700
			LLDV-R	Reverse	AGATGTTTGTTGTTTGTTCATTCTG	25	57
	38	Strawberry virus 2	SV2-F	Forwared	TCGACAACCTGGATACTGTCT	21	57	585
			SV2-R	Reverse	CAAACCTGGTCTTCCAGGATT	21	57
	39	Lettuce yellow mottle virus	LYMoV-F	Forwared	GGGAGCCCTGAGTTTATCATAAG	23	57	707
			LYMoV-R	Reverse	GAGCTTGAGCTAACATCTGATAG	23	57
	40	Lychnis mottle virus	LycMoV-F	Forwared	CATCCTTTCTCTTTCCCAATAAATT	25	57	1010
			LycMoV-R	Reverse	GGTTCCAAATAGTCCAAATCCTC	23	57
	41	Merremia leaf curl virus	MerLCV-F	Forwared	TTTTCGTGTAACTCTCTAGAAACCC	25	57	208
			MerLCV-R	Reverse	CCAATCGGTGTTACCTACAAAATT	24	57
	42	Oat sterile dwarf virus	OSDV_F	Forwared	CGACTAAACAATCAAATTTTGGAGC	25	57	772
			OSDV_R	Reverse	GGCATGCCATATTCATTAACGAT	23	57
	43	Opuntia virus 2	OpV2-F	Forwared	AAACTGCAAATACTCGAAGCC	21	57	486
			OpV2-R	Reverse	AGGCGCCCATTTAGATTTATATTCT	25	57
	44	Panax cryptic virus 4	PCV4-F	Forwared	AACAGCCTTCGCGGTATT	18	57	261
			PCV4-R	Reverse	ATTCTTCAATCTTGCCCAGTAGG	23	57
	45	Passion fruit chlorotic mottle virus	PCMoV-F	Forwared	ATTAAAGGCCCAGAACAATAACAAA	25	57	852
			PCMoV-R	Reverse	CCAAGGAATCGGTTCTGAAGT	21	57
	46	Pelargonium vein banding virus	PVBV-F	Forwared	TAGGAATGCCAAACAACAGCT	21	57	734
			PVBV-R	Reverse	ACTGGATCCACATTTTCTTCTCTAT	25	57
	47	Peony yellowing associated secovirus satellite RNA	PYSV-F	Forwared	TGAAGGTGGCAAACAGGTTTTC	22	57	679
			PYSV-R	Reverse	GCAGGATGACCACTTTTGATT	21	57
	48	Pepper vein yellows virus	PeVYV-F	Forwared	GATGTATGCT TGGCTAGCTT	21	57	380
			PeVYV-R	Reverse	AATTGCATGTCTTGTGCATT	20	57
	49	Pepper yellow leaf curl Thailand virus	PepYLCTHV-F	Forwared	AATAACTCTCTCAAACTGTGGACAG	25	57	236
			PepYLCTHV-R	Reverse	ACTGGGAAGCCTGTCGTTTCTA	22	57
	50	Plantago latent caulimovirus	PlLV-F	Forwared	CCTAAGAAATTAATCTTCGTCTTGA	25	57	236
			PlLV-R	Reverse	GTCATTCTGTTTGGTCTCAAACA	23	57
	51	Potato virus X	PVX-F	Forwared	TGCATCGATACGACCTTGAGT	21	57	569
			PVX-R	Reverse	ACCGCATCATCACTAAGTTCAAA	23	57
	52	Raspberry latent virus	RpLV-F	Forwared	CTCAATCTAAAGGAGGCGTTGA	22	57	535
			RpLV-R	Reverse	CTGGAGACCATGACATAAAAGAC	23	57
	53	Raspberry vein chlorosis virus	RVCV-F	Forwared	GTGATTTGCAGAACTTGATTGTC	23	57	371
			RVCV-R	Reverse	AAGGTGATTTGTATGTCATTGGAT	24	57
	54	Tomato curly top virus	ToCTV-F	Forwared	ACTGATAAAGCAATATGTGG	20	57	920
			ToCTV-R	Reverse	TGTTGAATGTTCTACGAACG	20	57
	55	Rice black-streaked dwarf virus	RBSDV-F	Forwared	ACTAAATTCTGCTGCGAGAGT	21	57	1028	same
			RBSDV-R	Reverse	CAACAATTGCCTTATTACACAATGT	25	57
	56	Rice ragged stunt virus	RRSV-F	Forwared	GAATTCTGGATGTTAGAAGCAACTT	25	57	287
			RRSV-R	Reverse	AGCATATATTCAGTAGGTTCAAGG	24	57
	57	Rose yellow vein virus	RYVV-F	Forwared	TGCAAATCAAAGCAATTTTGTGT	23	57	639
			RYVV-R	Reverse	TGTGCTGATCTTGAGTCTCACTATA	25	57
	58	Rubber tree latent virus 1	RTLV1-F	Forwared	GGTTACTCCAGTTCCTCGTT	20	55	1000
			RTLV1-R	Reverse	GCAGCGGTGGGCGTTTGCTT	20	55
	59	Southern rice black-streaked dwarf virus	SRBSDV-F	Forwared	TGGGATTGTTGATAGACGATCTG	23	57	1144
			SRBSDV-R	Reverse	CGTTAACAATTCACCAACTAGCAT	24	57
	60	Soybean Puntnam virus	SPuV-F	Forwared	GATTCTCCTATTAAGATGGCCTTGA	25	57	500
			SPuV-R	Reverse	GACATACTTCTCAGAAGTGTGTCT	24	57
	61	Squash leaf curl virus	SLCV-F	Forwared	TCTTCAGCTGTAAGGACGAAAA	22	57	231
			SLCV-R	Reverse	ATTTGTCAATGAAGCATTGGAAGG	24	57
	62	Sambucus virus1	SaV1-F	Forwared	CATCCACATATGCTAGTTTC	20	55	850
			SaV1-R	Reverse	GCATCAAGTTTCCTAGAGTA	20	55
	63	Strawberry latent ringspot virus	SLRSV-F	Forwared	CATTATCGGGGTATTGCTCTTGG	23	57	449
			SLRSV-R	Reverse	AAAAAATCATTGCGGTAGCCAG	22	57
	64	Strawberry vein banding virus	SBVB-F	Forwared	TGCTAACCCCTTGCGATAGAT	21	57	347
			SBVB-R	Reverse	TTTCTTACTAGGAAAGCTGGGCTA	24	57
	65	Strawberry virus 2	SV2-F	Forwared	GTTGTATAACAGTATCCATA	20	55	590
			SV2-R	Reverse	CCATAGTTCGGTTGACATGA	20	55
	66	Panax cryptic virus 4	PCV4-F	Forwared	AACAGCCTTCGCGGTATT	18	50	261
			PCV4-R	Reverse	ATTCTTCAATCTTGCCCAGTAGG	23	57
	67	Pepper yellow leaf curl Thailand virus	PepYLCTHV-F	Forwared	AATAACTCTCTCAAACTGTGGACAG	25	58	236
			PepYLCTHV-R	Reverse	ACTGGGAAGCCTGTCGTTTCTA	22	57
	68	Plantago latent caulimovirus	PlLV-F	Forwared	CCTAAGAAATTAATCTTCGTCTTGA	25	59	236
			PlLV-R	Reverse	GTCATTCTGTTTGGTCTCAAACA	23	57
	69	Rice black-streaked dwarf virus	RBSDV-F	Forwared	ACTAAATTCTGCTGCGAGAGT	21	57	1028
			RBSDV-R	Reverse	CAACAATTGCCTTATTACACAATGT	25	59
	70	Taro bacilliform virus	TaBV-F	Forwared	TGTCTATATAGCCCCAGAACTAATG	25	59	454
			TaBV-R	Reverse	TTCACGCATCATGAGGATCG	20	55
	71	Tomato leaf curl Pakistan virus	ToLCPakV-F	Forwared	AGCAAACTCCAGAGATCTCTAAG	23	57	221
			ToLCPakV-R	Reverse	CTTTTTGCTCAATTTGTACAATATGT	26	57
	72	Tomato yellow leaf curl Thailand virus	TYLCTHV-F	Forwared	AGAAATAACGGAAGCAAAGCTAC	23	57	465
			TYLCTHV-R	Reverse	CAGGTGTGAATGATGCCTTT	20	57
	73	Yacon necrotic mottle virus	YNMoV-F	Forwared	AATGTGGGATTGCAACTTGATT	22	57	341
			YNMoV-R	Reverse	TGGACGAGGAAAGCATACCAT	21	57

## Sheet: Table S9
	Table S9. RT-PCR thermocycling conditions used in the detection of RNA viruses in associated chunkung
	Reverse transcription step (2 sub-steps):	30 min at 50ºC
		5 min at 95ºC
	PCR step (3 sub-steps):	0.5 min at 95ºC	35 cycles
		0.5 min at annealing temperature (58ºC)
		1.0 min at 72ºC
	Extension step:	5 min at 72ºC
	Table S11. PCR thermocycling conditions used in the detection of DNA viruses in associated chunkung
	Initial denaturation	5 min at 95ºC
	Denaturation	0.5 min at 95ºC	35 cycles
	Annealing	0.5 min at annealing temperature (58ºC)
	Extension	1.0 min at 72ºC
	Extension step:	5 min at 72ºC

## Sheet: Table S10
	Table S10. Number of detected viruses in each C. officinale library, categorized by genome type
	Genome	Asymptomatic No. of viruses count	Dwarfed No. viruses count
	ssRNA(+) (21 viruses)	17	19
	circular dsDNA,RT (22viruses)	16	19
	ssRNA (-) (13 viruses)	7	12
	linear dsRNA (9 viruses)	3	9
	circular ssDNA (12 viruses)	8	7

## Sheet: Table S11
	Table S11. Number of detected Contigs count in each Cnidium officinale library, categorized by genome type
	Genome	Asymptomatic No. of contigs	Dwarfed No. of contigs	Total Relative abundance					Genome	% relative abundance
	ssRNA(+) (21 viruses)	53	73	126					ssRNA(+)	36
	circular dsDNA,RT (22virus)	40	63	103					circular dsDNA,RT	29.43
	ssRNA(-) (13 viruses)	32	49	81					ssRNA(-)	23.14
	linear dsRNA (9 viruses)	5	19	24					linear dsRNA	6.86
	circular ssDNA (12 viruses)	9	7	16					circular ssDNA	4.57
									Genome
									ssRNA(+)	126
									circular dsDNA,RT	103
									ssRNA(-)	81
									linear dsRNA	24
									circular ssDNA	16

## Sheet: Table S12
	Table S12. The rates of co-infection observed in each sample, including both dwarfed and healthy plants
	Sample	Dwarfed Co-infection rate	Asymptomatic Co-infection rate
	1D 1A	49	41
	2D 2A	49	41
	3D 3A	53	41
	4D 4A	49	41
	5D 5A	49	41
		"D" dwarfed plants
		"A" Asymptomatic plants
